# Supplementary material for: Environmental Factors Affecting Diversity, Structure, and Temporal Variation of Airborne Fungal Communities in a Research and Teaching Building of Tianjin University, China
Source: J Fungi (Basel). 2022 Apr 22;8(5):431. doi: 10.3390/jof8050431 (PMC9144611; doi:10.3390/jof8050431)
Supplement: Supplementary file 1 [file jof-08-00431-s001.zip]

Archive with 1 entries (1 files):
- jof-1679956-supplementary.pdf
